# Supplementary material for: Structure–Elasticity Relationships in Hybrid-Carrageenan Hydrogels Studied by Image Dynamic Light Scattering, Ultra-Small-Angle Light Scattering and Dynamic Rheometry
Source: Materials (Basel). 2024 Aug 31;17(17):4331. doi: 10.3390/ma17174331 (PMC11395807; doi:10.3390/ma17174331)
Supplement: Supplementary file 1 [file materials-17-04331-s001.zip]

Archive with 1 entries (1 files):
- materials-3155768-supplementary.pdf
